# Supplementary material for: Appendiceal Mucinous Neoplasms and Inflammatory Bowel Disease: Systematic Review of the Literature
Source: J Clin Med. 2023 Dec 29;13(1):191. doi: 10.3390/jcm13010191 (PMC10780220; doi:10.3390/jcm13010191)
Supplement: Supplementary file 1 [file jcm-13-00191-s001.zip]

Archive with 1 entries (1 files):
- jcm-2785885-supplementary.pdf
